# Supplementary material for: Diversity and Distribution of Hydrocarbon-Degrading Genes in the Cold Seeps from the Mediterranean and Caspian Seas
Source: Microorganisms. 2025 Jan 21;13(2):222. doi: 10.3390/microorganisms13020222 (PMC11857318; doi:10.3390/microorganisms13020222)
Supplement: Supplementary file 1 [file microorganisms-13-00222-s001.zip]

Archive with 2 entries (2 files):
- Yogita_Et_al_MDPI_Supplemental_Data.xlsx
- Yogita_Et_al_MDPI_Supplemental_Information.pdf
