# Supplementary material for: Diversity and Distribution of Hydrocarbon-Degrading Genes in the Cold Seeps from the Mediterranean and Caspian Seas
Source: Microorganisms. 2025 Jan 21;13(2):222. doi: 10.3390/microorganisms13020222 (PMC11857318; doi:10.3390/microorganisms13020222)
Supplement: Supplementary file 1 [file microorganisms-13-00222-s001.zip › Yogita_Et_al_MDPI_Supplemental_Data.xlsx]

## Sheet: Sheet1
Bin_ID	classification	Completeness	Contamination	Strain heterogeneity	Check M Marker lineage
M1-0-4-bin3	d__Bacteria;p__Planctomycetota;c__Brocadiia;o__Brocadiales;f__Bathyanammoxibiaceae;g__Bathyanammoxibius;s__Bathyanammoxibius sp030598065	87.22	2.37	66.67	3 k__Bacteria (UID2565)
M1-4-8-bin3	d__Bacteria;p__Desulfobacterota;c__Syntrophobacteria;o__BM002;f__BM002;g__BM002;s__	80.35	5.23	50	Deltaproteobacteria (UID3216
M1-4-8-bin7	d__Bacteria;p__Methylomirabilota;c__Methylomirabilia;o__Methylomirabilales;f__CSP1-5;g__CSP1-5;s__	83.12	5.71	27.27	k__Bacteria (UID3187)
M1-8-12-bin2	d__Bacteria;p__Desulfobacterota;c__Desulfobacteria;o__Desulfobacterales;f__G020354645;g__G020354645;s__	52.69	0.65	40	c__Deltaproteobacteria (UID3216
M1-8-12-bin5	d__Bacteria;p__Desulfobacterota;c__Syntrophobacteria;o__BM002;f__BM002;g__BM002;s__BM002 sp947259475	68.86	1.47	25	c__Deltaproteobacteria (UID3216
M1-8-12-bin4	d__Bacteria;p__Gemmatimonadota;c__Gemmatimonadetes;o__Gemmatimonadales;f__GWC2-71-9;g__B3T1B10;s__	53.76	16.44	3.23	k__Bacteria (UID2495)
M1-8-12-bin6	d__Bacteria;p__Methylomirabilota;c__Methylomirabilia;o__Methylomirabilales;f__CSP1-5;g__CSP1-5;s__	74.36	4.27	20	k__Bacteria (UID3187)
M1-12-16-bin16	d__Bacteria;p__Chloroflexota;c__Anaerolineae;o__Anaerolineales;f__E44-bin32;g__JADFRG01;s__	85.37	7.78	14.29	k__Bacteria (UID1452)
M1-12-16-bin1	d__Bacteria;p__Desulfobacterota;c__Syntrophobacteria;o__BM002;f__BM002;g__BM002;s__	75.43	3.98	8.33	c__Deltaproteobacteria (UID3216)
M1-12-16-bin6	d__Bacteria;p__Methylomirabilota;c__Methylomirabilia;o__Methylomirabilales;f__CSP1-5;g__CSP1-5;s__	78.87	5.18	28.57	k__Bacteria (UID3187)
M1-16-20-bin10	d__Bacteria;p__Acidobacteriota;c__Aminicenantia;o__UBA2199;f__UBA2199;g__JAKAGC01;s__	74.91	4.06	12.5	k__Bacteria (UID3187)
M1-16-20-bin11	d__Bacteria;p__Desulfobacterota;c__Syntrophobacteria;o__BM002;f__BM002;g__BM002;s__	76.55	5.23	16.67	c__Deltaproteobacteria (UID3216)
M1-20-24-bin6	d__Bacteria;p__Pseudomonadota;c__Gammaproteobacteria;o__Burkholderiales;f__Burkholderiaceae;g__Ralstonia;s__Ralstonia pickettii_B	53.96	1.28	0	f__Burkholderiaceae (UID4003)
M1-20-24-bin12	d__Bacteria;p__Desulfobacterota;c__Syntrophobacteria;o__BM002;f__BM002;g__BM002;s__BM002 sp002899795	72.99	2.1	8.33	c__Deltaproteobacteria (UID3216)
M1-20-24-bin8	d__Bacteria;p__JADFOP01;c__JADFOP01;o__JADFOP01;f__JADFOP01;g__;s__	84.37	8.4	22.73	k__Bacteria (UID3187)
C1-0-4-bin14	d__Archaea;p__Asgardarchaeota;c__Thorarchaeia;o__Thorarchaeales;f__Thorarchaeaceae;g__SMTZ1-45;s__	92.99	6.7	0	k__Archaea (UID2)
C1-0-4-bin15	d__Bacteria;p__Desulfobacterota;c__Syntrophobacteria;o__BM002;f__BM002;g__BM002;s__	93.82	4.06	25	c__Deltaproteobacteria (UID3216)
C1-0-4-bin20	d__Bacteria;p__Planctomycetota;c__Phycisphaerae;o__Sedimentisphaerales;f__Anaerohalosphaeraceae;g__QNBT01;s__	88.64	1.36	100	k__Bacteria (UID2565)
C1-0-4-bin26	d__Bacteria;p__Desulfobacterota;c__Desulfobacteria;o__Desulfobacterales;f__UBA11574;g__JAAXQD01;s__	96.94	2.26	50	c__Deltaproteobacteria (UID3216)
C1-0-4-bin27	d__Bacteria;p__Krumholzibacteriota;c__Krumholzibacteria;o__WVZY01;f__;g__;s__	66.29	3.3	33.33	k__Bacteria (UID2495)
C1-0-4-bin2	d__Bacteria;p__Desulfobacterota;c__DSWW01;o__DSWW01;f__DSWW01;g__S015-6;s__S015-6 sp030145435	63.25	1.96	25	c__Deltaproteobacteria (UID3216)
C1-0-4-bin37	d__Bacteria;p__Desulfobacterota;c__Desulfobacteria;o__Desulfobacterales;f__JAFDCJ01;g__JAFDCJ01;s__	54.61	1.98	100	c__Deltaproteobacteria (UID3216)
C1-0-4-bin40	d__Bacteria;p__Verrucomicrobiota;c__Kiritimatiellia;o__SPBP01;f__SPBP01;g__SPBP01;s__SPBP01 sp004525935	87.63	1.35	0	k__Bacteria (UID2982)
C1-0-4-bin9	d__Bacteria;p__Desulfobacterota;c__Desulfobacteria;o__C00003060;f__C00003060;g__JAFDFO01;s__	54.11	0.68	0	c__Deltaproteobacteria (UID3216)
C1-4-8-bin20	d__Bacteria;p__Desulfobacterota;c__Syntrophobacteria;o__BM002;f__BM002;g__BM002;s__BM002 sp002899795	95.97	2.58	0	c__Deltaproteobacteria (UID3216)
C1-4-8-bin25	d__Archaea;p__Thermoproteota;c__Bathyarchaeia;o__TCS64;f__TCS64;g__BS750m-G28;s__	55.34	0	0	k__Archaea (UID2)
C1-4-8-bin29	d__Bacteria;p__Desulfobacterota;c__DSWW01;o__DSWW01;f__DSWW01;g__S015-6;s__S015-6 sp030145435	53.98	1.96	60	c__Deltaproteobacteria (UID3216)
C1-4-8-bin36	d__Bacteria;p__Desulfobacterota;c__Desulfobacteria;o__Desulfobacterales;f__JAFDCJ01;g__JAFDCJ01;s__	66.43	1	75	c__Deltaproteobacteria (UID3216)
C1-4-8-bin3	d__Bacteria;p__Planctomycetota;c__Phycisphaerae;o__Sedimentisphaerales;f__Anaerohalosphaeraceae;g__QNBT01;s__	86.93	1.14	0	k__Bacteria (UID2565)
C1-4-8-bin4	d__Bacteria;p__Acidobacteriota;c__Aminicenantia;o__UBA2199;f__UBA2199;g__JAKAGC01;s__	86.36	7.66	5.26	k__Bacteria (UID203)
C1-4-8-bin5	d__Bacteria;p__Desulfobacterota;c__Desulfobacteria;o__C00003060;f__C00003060;g__JAFDFO01;s__	91.29	0.25	14.29	c__Deltaproteobacteria (UID3216)
C1-4-8-bin7	d__Bacteria;p__Desulfobacterota;c__Desulfobacteria;o__Desulfobacterales;f__UBA11574;g__JAAXQD01;s__	94.84	3.55	50	c__Deltaproteobacteria (UID3216)
C2-0-4-bin11	d__Bacteria;p__Desulfobacterota;c__Desulfobacteria;o__Desulfobacterales;f__JAFDCJ01;g__JAFDCJ01;s__	72.9	5.87	53.85	c__Deltaproteobacteria (UID3216)
C2-0-4-bin12	d__Bacteria;p__Verrucomicrobiota;c__Kiritimatiellia;o__UBA8416;f__JADHWI01;g__;s__	57.57	1.08	0	k__Bacteria (UID2982)
C2-0-4-bin13	d__Bacteria;p__Pseudomonadota;c__Gammaproteobacteria;o__Burkholderiales;f__SG8-39;g__SG8-39;s__	93.16	6.01	33.33	c__Betaproteobacteria (UID3971)
C2-0-4-bin19	d__Bacteria;p__Desulfobacterota;c__Desulfobacteria;o__Desulfobacterales;f__UBA11574;g__JAAXQD01;s__	90.97	1.83	0	c__Deltaproteobacteria (UID3216)
C2-0-4-bin22	d__Bacteria;p__Verrucomicrobiota;c__Kiritimatiellia;o__SPBP01;f__SPBP01;g__SPBP01;s__SPBP01 sp004525935	93.24	1.35	0	k__Bacteria (UID2982)
C2-0-4-bin29	d__Bacteria;p__Gemmatimonadota;c__Gemmatimonadetes;o__Palauibacterales;f__Palauibacteraceae;g__Benthicola;s__	97.8	3.48	0	k__Bacteria (UID2495)
C2-0-4-bin3	d__Bacteria;p__Desulfobacterota;c__Syntrophobacteria;o__BM002;f__BM002;g__BM002;s__BM002 sp002899795	83.11	0.65	100	c__Deltaproteobacteria (UID3216)
C2-4-8-bin45	d__Bacteria;p__Actinomycetota;c__Acidimicrobiia;o__Acidimicrobiales;f__JAHEJN01;g__JAHEJN01;s__	81.58	6.67	28.57	c__Deltaproteobacteria
C2-4-8-bin32	d__Bacteria;p__Desulfobacterota;c__Desulfobacteria;o__Desulfobacterales;f__JAFDCJ01;g__JAFDCJ01;s__	61.74	3.77	16.67	c__Deltaproteobacteria
C2-4-8-bin19	d__Bacteria;p__Desulfobacterota;c__Desulfobacteria;o__Desulfobacterales;f__UBA5852;g__JABZFP01;s__	81.15	3.15	0	k__Bacteria
C2-4-8-bin12	d__Bacteria;p__Verrucomicrobiota;c__Kiritimatiellia;o__SPBP01;f__SPBP01;g__SPBP01;s__SPBP01 sp004525935	82.64	4.55	0	k__Bacteria
C2-4-8-bin13	d__Bacteria;p__Planctomycetota;c__Phycisphaerae;o__Sedimentisphaerales;f__Anaerohalosphaeraceae;g__QNBT01;s__	95.32	5.16	25	c__Deltaproteobacteria
C2-4-8-bin16	d__Bacteria;p__Desulfobacterota;c__Syntrophobacteria;o__BM002;f__BM002;g__BM002;s__BM002 sp002899795	89.52	3.88	8.33	c__Alphaproteobacteria
C2-4-8-bin37	d__Bacteria;p__Pseudomonadota;c__Alphaproteobacteria;o__Kiloniellales;f__Kiloniellaceae;g__JAJFGK01;s__	95.65	0.65	50	c__Deltaproteobacteria
C2-4-8-bin38	d__Bacteria;p__Desulfobacterota;c__Desulfobacteria;o__Desulfobacterales;f__UBA11574;g__JAAXQD01;s__	91.08	2.2	0	k__Bacteria
C2-4-8-bin40	d__Bacteria;p__Krumholzibacteriota;c__Krumholzibacteria;o__WVZY01;f__;g__;s__	82.06	4.27	0	k__Bacteria
C2-4-8-bin18	d__Bacteria;p__Acidobacteriota;c__Aminicenantia;o__UBA2199;f__UBA2199;g__JAGLQA01;s__	74.49	2.24	25	k__Bacteria
C2-4-8-bin25	d__Bacteria;p__Verrucomicrobiota;c__Kiritimatiellia;o__Kiritimatiellales;f__Tichowtungiaceae;g__Tichowtungia;s__	92.95	1.43	0	k__Bacteria
C2-4-8-bin39	d__Bacteria;p__Planctomycetota;c__SZUA-567;o__H5-PLA8;f__H5-PLA8;g__;s__	98.9	2.2	0	k__Bacteria
C2-4-8-bin3	d__Bacteria;p__Krumholzibacteriota;c__Krumholzibacteria;o__Krumholzibacteriales;f__Krumholzibacteriaceae;g__JAUWCL01;s__	95.6	3.98	0	k__Bacteria
C2-4-8-bin5	d__Bacteria;p__Gemmatimonadota;c__Gemmatimonadetes;o__Palauibacterales;f__Palauibacteraceae;g__Benthicola;s__	77.27	1.23	0	k__Bacteria
C2-4-8-bin7	d__Bacteria;p__Chlamydiota;c__Chlamydiia;o__Chlamydiales;f__SM23-39;g__;s__	73.37	1.83	60	c__Deltaproteobacteria (UID3216)
C2-8-12-bin15	d__Bacteria;p__Desulfobacterota;c__Desulfobacteria;o__Desulfobacterales;f__JAFDCJ01;g__JAFDCJ01;s__	96.7	4.4	40	k__Bacteria (UID2495)
C2-8-12-bin17	d__Bacteria;p__Gemmatimonadota;c__Gemmatimonadetes;o__Palauibacterales;f__Palauibacteraceae;g__Benthicola;s__	98.7	3.7	0	c__Alphaproteobacteria (UID3305)
C2-8-12-bin20	d__Bacteria;p__Pseudomonadota;c__Alphaproteobacteria;o__Kiloniellales;f__Kiloniellaceae;g__JAJFGK01;s__	62.91	3.31	16.67	c__Deltaproteobacteria (UID3216)
C2-8-12-bin26	d__Bacteria;p__Desulfobacterota;c__DSWW01;o__DSWW01;f__DSWW01;g__S015-6;s__S015-6 sp030145435	85	3.23	16.67	c__Deltaproteobacteria (UID3216)
C2-8-12-bin27	d__Bacteria;p__Desulfobacterota;c__Desulfobacteria;o__Desulfobacterales;f__B30-G6;g__B30-G6;s__	66.3	1.04	33.33	k__Bacteria (UID1453)
C2-8-12-bin31	d__Bacteria;p__Actinomycetota;c__Acidimicrobiia;o__UBA5794;f__UBA5794;g__JAHEEL01;s__	51.88	0.95	50	c__Betaproteobacteria (UID3971)
C2-8-12-bin37	d__Bacteria;p__Pseudomonadota;c__Gammaproteobacteria;o__Burkholderiales;f__SG8-39;g__SG8-39;s__	93.87	3.27	75	c__Deltaproteobacteria (UID3216)
C2-8-12-bin39	d__Bacteria;p__Desulfobacterota;c__Desulfobacteria;o__Desulfobacterales;f__UBA11574;g__JAAXQD01;s__	90.16	4.52	25	c__Deltaproteobacteria (UID3216)
C2-8-12-bin41	d__Bacteria;p__Desulfobacterota;c__Syntrophobacteria;o__BM002;f__BM002;g__BM002;s__	87.33	4.7	0	k__Bacteria (UID3187)
C2-8-12-bin43	d__Bacteria;p__Acidobacteriota;c__Aminicenantia;o__UBA2199;f__UBA2199;g__JAGLQA01;s__	92.05	0.57	100	k__Bacteria (UID2565)
C2-8-12-bin44	d__Bacteria;p__Planctomycetota;c__Phycisphaerae;o__Sedimentisphaerales;f__Anaerohalosphaeraceae;g__QNBT01;s__	80.78	2.01	0	k__Archaea (UID2)
C2-8-12-bin46	d__Archaea;p__Asgardarchaeota;c__Thorarchaeia;o__Thorarchaeales;f__Thorarchaeaceae;g__SMTZ1-45;s__	96.7	2.26	0	k__Bacteria (UID2495)
C2-8-12-bin60	d__Bacteria;p__Krumholzibacteriota;c__Krumholzibacteria;o__Krumholzibacteriales;f__Krumholzibacteriaceae;g__JAUWCL01;s__	53.3	4.64	0	k__Bacteria (UID2495)
C2-8-12-bin24	d__Bacteria;p__Gemmatimonadota;c__Gemmatimonadetes;o__Palauibacterales;f__Palauibacteraceae;g__Benthicola;s__	91.87	5.5	0	c__Alphaproteobacteria (UID3305)
C2-12-16-bin11	d__Bacteria;p__Pseudomonadota;c__Alphaproteobacteria;o__Kiloniellales;f__Kiloniellaceae;g__JAJFGK01;s__	93.18	2.27	50	k__Bacteria (UID2565)
C2-12-16-bin16	d__Bacteria;p__Planctomycetota;c__Phycisphaerae;o__Sedimentisphaerales;f__Anaerohalosphaeraceae;g__QNBT01;s__	85.71	4.46	0	k__Bacteria (UID2495)
C2-12-16-bin22	d__Bacteria;p__Gemmatimonadota;c__Gemmatimonadetes;o__Gemmatimonadales;f__GWC2-71-9;g__JAOTVV01;s__	51.25	1.08	0	k__Bacteria (UID2565)
C2-12-16-bin25	d__Bacteria;p__WOR-3;c__WOR-3;o__UBA2258;f__UBA2258;g__UBA2258;s__	92.06	2.8	0	k__Archaea (UID2)
C2-12-16-bin2	d__Archaea;p__Asgardarchaeota;c__Thorarchaeia;o__Thorarchaeales;f__Thorarchaeaceae;g__SMTZ1-45;s__	78.18	2.2	0	k__Bacteria (UID2495)
C2-12-16-bin31	d__Bacteria;p__Krumholzibacteriota;c__Krumholzibacteria;o__Krumholzibacteriales;f__Krumholzibacteriaceae;g__JAUWCL01;s__	96.77	2.26	75	c__Deltaproteobacteria (UID3216)
C2-12-16-bin35	d__Bacteria;p__Desulfobacterota;c__Desulfobacteria;o__Desulfobacterales;f__UBA11574;g__JAAXQD01;s__	96.61	5.7	45.45	c__Deltaproteobacteria (UID3216)
C2-12-16-bin36	d__Bacteria;p__Desulfobacterota;c__Syntrophobacteria;o__BM002;f__BM002;g__BM002;s__	87.91	5.24	50	k__Bacteria (UID2495)
C2-12-16-bin37	d__Bacteria;p__Gemmatimonadota;c__Gemmatimonadetes;o__Palauibacterales;f__Palauibacteraceae;g__Benthicola;s__	55.17	0.18	0	k__Bacteria (UID2495)
C2-12-16-bin38	d__Bacteria;p__VGIX01;c__VGIX01;o__VGIX01;f__VGIX01;g__;s__	97.74	2.2	0	k__Bacteria (UID2495)
C2-12-16-bin39	d__Bacteria;p__Krumholzibacteriota;c__Krumholzibacteria;o__WVZY01;f__;g__;s__	86.36	1.14	0	k__Bacteria (UID2565)
C2-20-24-bin11	d__Bacteria;p__Planctomycetota;c__Phycisphaerae;o__Sedimentisphaerales;f__Anaerohalosphaeraceae;g__QNBT01;s__	99.94	4.4	0	k__Bacteria (UID2495)
C2-20-24-bin14	d__Bacteria;p__Calditrichota;c__Calditrichia;o__JAJRVZ01;f__JAJRVZ01;g__JAGLYF01;s__	93.29	5.56	0	k__Bacteria (UID3187)
C2-20-24-bin16	d__Bacteria;p__Acidobacteriota;c__Aminicenantia;o__UBA2199;f__UBA2199;g__JAKAGC01;s__	99.94	2.2	0	k__Bacteria (UID2495)
C2-20-24-bin1	d__Bacteria;p__Krumholzibacteriota;c__Krumholzibacteria;o__WVZY01;f__;g__;s__	60.78	3.23	0	c__Deltaproteobacteria (UID3216)
C2-20-24-bin27	d__Bacteria;p__Desulfobacterota;c__WTBG01;o__WTBG01;f__WTBG01;g__WTBG01;s__	92.99	2.8	0	k__Archaea (UID2)
C2-20-24-bin30	d__Archaea;p__Asgardarchaeota;c__Thorarchaeia;o__Thorarchaeales;f__Thorarchaeaceae;g__SMTZ1-45;s__	92.46	6.98	16.67	k__Bacteria (UID2570)
C2-20-24-bin34	d__Bacteria;p__Bacteroidota;c__Ignavibacteria;o__Ignavibacteriales;f__Ignavibacteriaceae;g__;s__	63.9	2.2	0	k__Bacteria (UID2495)
C2-20-24-bin37	d__Bacteria;p__Hydrogenedentota;c__;o__;f__;g__;s__	81.86	1.94	33.33	c__Deltaproteobacteria (UID3216)
C2-20-24-bin38	d__Bacteria;p__Desulfobacterota;c__Syntrophobacteria;o__BM002;f__BM002;g__BM002;s__BM002 sp002899795	96.09	3.26	0	c__Alphaproteobacteria (UID3305)
C2-20-24-bin41	d__Bacteria;p__Pseudomonadota;c__Alphaproteobacteria;o__Kiloniellales;f__Kiloniellaceae;g__JAJFGK01;s__	66.32	0	0	k__Bacteria (UID1452)
C2-20-24-bin46	d__Bacteria;p__Actinomycetota;c__Humimicrobiia;o__Humimicrobiales;f__Humimicrobiaceae;g__M55B120;s__M55B120 sp022865545	81.29	4.52	57.14	c__Deltaproteobacteria (UID3216)
C2-20-24-bin47	d__Bacteria;p__Desulfobacterota;c__DSM-4660;o__Desulfatiglandales;f__Desulfatiglandaceae;g__4484-190-2;s__4484-190-2 sp022013615	84.66	7.15	38.46	k__Archaea (UID2)
C2-20-24-bin48	d__Archaea;p__Asgardarchaeota;c__Lokiarchaeia;o__Sigynarchaeales;f__SOKP01;g__SOKP01;s__SOKP01 sp019894735	85.68	2.07	11.11	c__Deltaproteobacteria (UID3216)
C2-20-24-bin51	d__Bacteria;p__Desulfobacterota;c__Desulfobacteria;o__C00003060;f__C00003060;g__JAFDFO01;s__	86.26	5.61	12.5	k__Bacteria (UID1452)
C2-20-24-bin55	d__Bacteria;p__Chloroflexota;c__Anaerolineae;o__Anaerolineales;f__E44-bin32;g__E44-bin32;s__	82.82	2.79	17.65	s__algicola (UID2846)
C2-20-24-bin59	d__Bacteria;p__Bacteroidota;c__Bacteroidia;o__Flavobacteriales;f__Flavobacteriaceae;g__Eudoraea;s__	95.81	2.9	20	c__Deltaproteobacteria (UID3216)
C2-20-24-bin7	d__Bacteria;p__Desulfobacterota;c__Desulfobacteria;o__Desulfobacterales;f__UBA11574;g__JAAXQD01;s__	85.37	4.55	0	k__Bacteria (UID1452)
C2-32-35-bin17	d__Bacteria;p__Chloroflexota;c__Anaerolineae;o__Anaerolineales;f__E44-bin32;g__E44-bin32;s__	82.45	4.55	0	k__Bacteria (UID1452)
C2-32-35-bin20	d__Bacteria;p__Chloroflexota;c__Anaerolineae;o__Anaerolineales;f__UBA11858;g__UBA11858;s__	55.36	2.42	0	c__Deltaproteobacteria (UID3216)
C2-32-35-bin22	d__Bacteria;p__Desulfobacterota_B;c__Binatia;o__HRBIN30;f__CADEER01;g__;s__	82.73	2	0	k__Bacteria (UID1452)
C2-32-35-bin25	d__Bacteria;p__Chloroflexota;c__Anaerolineae;o__Anaerolineales;f__UBA4823;g__JAUWPO01;s__JAUWPO01 sp030611505	92.99	2.8	25	k__Archaea (UID2)
C2-32-35-bin34	d__Archaea;p__Asgardarchaeota;c__Thorarchaeia;o__Thorarchaeales;f__Thorarchaeaceae;g__SMTZ1-45;s__	67.75	5.14	14.29	k__Archaea (UID2)
C2-32-35-bin38	d__Archaea;p__Thermoproteota;c__Bathyarchaeia;o__TCS64;f__TCS64;g__;s__	87.73	6.55	12.5	k__Bacteria (UID1452)
C2-32-35-bin42	d__Bacteria;p__Chloroflexota;c__Anaerolineae;o__Anaerolineales;f__UBA4823;g__PFL25;s__PFL25 sp022865865	84.85	1.7	0	k__Bacteria (UID2565)
C2-32-35-bin43	d__Bacteria;p__Planctomycetota;c__DG-23;o__;f__;g__;s__	59.19	4.61	0	k__Bacteria (UID2565)
C2-32-35-bin45	d__Bacteria;p__Planctomycetota;c__Phycisphaerae;o__UBA1845;f__UBA1845;g__;s__	72.27	2	40	k__Bacteria (UID209)
C2-32-35-bin47	d__Bacteria;p__Atribacterota;c__JS1;o__SB-45;f__34-128;g__;s__	89.55	6.36	14.29	k__Bacteria (UID3187)
C2-32-35-bin49	d__Bacteria;p__Nitrospirota;c__Thermodesulfovibrionia;o__Thermodesulfovibrionales;f__SM23-35;g__JALHSV01;s__JALHSV01 sp022865525	89.72	9.13	0	k__Archaea (UID2)
C2-32-35-bin51	d__Archaea;p__Asgardarchaeota;c__Heimdallarchaeia;o__JABLTI01;f__JABLTI01;g__JABLTI01;s__	86.45	7.67	0	k__Bacteria (UID1452)
C2-32-35-bin54	d__Bacteria;p__Chloroflexota;c__Anaerolineae;o__JAFGEY01;f__JAFGEY01;g__BS750m-G44;s__BS750m-G44 sp016783145	94.84	2.26	0	c__Deltaproteobacteria (UID3216)
C2-32-35-bin55	d__Bacteria;p__Myxococcota_A;c__UBA9160;o__UBA9160;f__;g__;s__	79.99	4.67	28.57	c__Spirochaetia (UID2496)
C2-32-35-bin57	d__Bacteria;p__Spirochaetota;c__Spirochaetia;o__SZUA-6;f__DRHE01;g__JAFGQJ01;s__	63.89	0.91	100	k__Bacteria (UID1452)
C2-32-35-bin5	d__Bacteria;p__Actinomycetota;c__Humimicrobiia;o__Humimicrobiales;f__Humimicrobiaceae;g__M55B120;s__M55B120 sp022865545	92.02	4.2	0	k__Bacteria (UID3187)
C2-32-35-bin60	d__Bacteria;p__Desulfobacterota_B;c__Binatia;o__DP-6;f__;g__;s__	64.78	1.14	0	k__Bacteria (UID2565)
